# Supplementary material for: Perspectives on Physical Activity and Learning from Children With and Without ADHD
Source: Sports (Basel). 2025 Jul 22;13(8):240. doi: 10.3390/sports13080240 (PMC12390025; doi:10.3390/sports13080240)
Supplement: Supplementary file 1 [file sports-13-00240-s001.zip]

Archive with 1 entries (1 files):
- sports-3767237-supplementary.pdf
